# Supplementary material for: Effect of Radiotherapy on Functional and Health-Related Quality of Life Outcomes after Jaw Reconstruction
Source: Cancers (Basel). 2022 Sep 20;14(19):4557. doi: 10.3390/cancers14194557 (PMC9559672; doi:10.3390/cancers14194557)
Supplement: Supplementary file 1 [file cancers-14-04557-s001.zip]

Archive with 1 entries (1 files):
- cancers-1902238-supplementary.pdf
